# Supplementary material for: Automated Processes and Artificial Intelligence in Generating Candidates for Oncology Drug Repurposing: Three-Year Scoping Review of Data
Source: Pharmacy (Basel). 2026 Jul 1;14(4):96. doi: 10.3390/pharmacy14040096 (PMC13415158; doi:10.3390/pharmacy14040096)
Supplement: Supplementary file 1 [file pharmacy-14-00096-s001.zip]

Archive with 1 entries (1 files):
- pharmacy-4320341-supplementary.pdf
